# Supplementary material for: N-Stearidonoylethanolamine Restores CA1 Synaptic Integrity and Reduces Astrocytic Reactivity After Mild Traumatic Brain Injury
Source: Int J Mol Sci. 2026 Jan 2;27(1):471. doi: 10.3390/ijms27010471 (PMC12786632; doi:10.3390/ijms27010471)
Supplement: Supplementary file 1 [file ijms-27-00471-s001.zip › Supplementary Tables S1-S2.xlsx]

## Sheet: Лист1
Supplementary Table S1. Summary of synaptic marker alterations after mTBI and SDEA treatment
Synaptic marker	Comparison	Mean ± SEM (Group 1)	Mean ± SEM (Group 2)	Statistical test	p-value	Interpretation
Synaptophysin	Sham vs mTBI	1.00 ± 0.01	2.14 ± 0.02	Tukey post hoc	< 0.001	Injury-associated increase
	mTBI vs mTBI + SDEA	2.14 ± 0.02	2.67 ± 0.04	Tukey post hoc	< 0.05	SDEA potentiates presynaptic response
PSD-95	Sham vs mTBI	1.00 ± 0.01	0.66 ± 0.01	Tukey post hoc	< 0.001	Injury-associated decrease
	mTBI vs mTBI + SDEA	0.66 ± 0.01	2.72 ± 0.2	Tukey post hoc	< 0.001	SDEA attenuates trauma-induced loss
GluR1	Sham vs mTBI	1.27 ± 0.03	0.81 ± 0.05	Tukey post hoc	< 0.001	Injury-associated decrease
	mTBI vs mTBI + SDEA	0.81 ± 0.05	0.40 ± 0.02	Tukey post hoc	< 0.001	SDEA-associated modulation
GluR2	Sham vs mTBI	0.73 ± 0.03	0.95 ± 0.04	Tukey post hoc	n.s.	No injury effect
	mTBI vs mTBI + SDEA	0.95 ± 0.04	0.72 ± 0.04	Tukey post hoc	n.s.	No SDEA effect
Supplementary Table S2. Summary of qPCR gene expression changes
Gene	Comparison	Mean ± SEM (Group 1)	Mean ± SEM (Group 2)	Statistical test	p-value	Interpretation
Bin1	Sham vs mTBI	1.13 ± 0.23	4.28 ± 0.80	Tukey post hoc	< 0.001	Injury-associated upregulation
	mTBI vs mTBI + SDEA	4.28 ± 0.80	1.12 ± 0.31	Tukey post hoc	< 0.001	SDEA attenuates trauma-induced increase
Psd95	Sham vs mTBI	1.14 ± 0.15	0.69 ± 0.01	Tukey post hoc	< 0.05	Injury-associated downregulation
	mTBI vs mTBI + SDEA	0.69 ± 0.01	1.88 ± 0.20	Tukey post hoc	< 0.01	SDEA attenuates trauma-associated decrease
GluR (combined GluR1/2 transcripts)	Sham vs mTBI	1.02 ± 0.08	0.79 ± 0.11	Tukey post hoc	< 0.05	Injury-associated decrease
	mTBI vs mTBI + SDEA	0.79 ± 0.11	0.96 ± 0.08	Tukey post hoc	< 0.001	Recovery toward baseline
